# Supplementary material for: The RALE Score Versus the CT Severity Score in Invasively Ventilated COVID-19 Patients—A Retrospective Study Comparing Their Prognostic Capacities
Source: Diagnostics (Basel). 2022 Aug 26;12(9):2072. doi: 10.3390/diagnostics12092072 (PMC9497927; doi:10.3390/diagnostics12092072)
Supplement: Supplementary file 1 [file diagnostics-12-02072-s001.zip]

Archive with 1 entries (1 files):
- diagnostics-1867537-supplementary-done.pdf
